# Supplementary material for: In situ architecture of the algal nuclear pore complex
Source: Nat Commun. 2018 Jun 18;9:2361. doi: 10.1038/s41467-018-04739-y (PMC6006428; doi:10.1038/s41467-018-04739-y)
Supplement: Supplementary file 5 — Supplementary Data 1 [file 41467_2018_4739_MOESM5_ESM.xlsx]

## Sheet: NPC expression data
Overview of RNA-Seq (NPC protein expression)
Identifier (All genes)								Expression level (RPKM)																		Maximal expression level (RPKM)
LocusID	Name	1	3	5	7	9	11	11.5	12	12.5	13	15	17	19	21	23	25		1	3	5	7	9	11	11.5	12	12.5	13	15	17	19	21	23	25
Cre07.g324000	Nup160	1.36722	2.09722	2.25649	2.13496	1.62612	1.33761	1.31681	1.22479	1.70533	2.55315	4.37676	5.06256	6.16836	5.76212	4.14634	1.68762		0.22165	0.339996	0.365817	0.346115	0.263623	0.21685	0.213478	0.19856	0.276464	0.413911	0.70955	0.82073	1	0.934141	0.672195	0.273593
Cre12.g521750	Nup133	0.400093	0.532738	0.624296	0.675643	0.58391	0.552532	0.45809	0.434687	0.313585	0.626307	1.59806	1.94765	2.71892	2.78725	1.94072	0.482214		0.143544	0.191134	0.223983	0.242405	0.209493	0.198236	0.164352	0.155956	0.112507	0.224704	0.573346	0.698771	0.975485	1	0.696285	0.173007
Cre10.g425675	Nup107 (NTER)	0.143778	0.272771	0.316461	0.502299	0.31937	0.256451	0.422681	0.30261	0.616923	0.69291	1.44876	1.13653	1.99033	1.71486	1.41743	0.215752		0.0722383	0.137048	0.158999	0.25237	0.160461	0.128848	0.212367	0.15204	0.30996	0.348138	0.727899	0.571026	1	0.861596	0.712158	0.1084
Cre10.g425700	Nup107 (CTER)	0.0483979	0.0416448	0.0535406	0.0707241	0.0847219	0.119246	0.0580446	0.0729032	0.140476	0.153083	0.266619	0.351691	0.45257	0.462075	0.286009	0.0574324		0.10474	0.0901256	0.11587	0.153058	0.183351	0.258066	0.125617	0.157774	0.304011	0.331295	0.577004	0.761112	0.97943	1	0.618967	0.124292
Cre08.g383650	Nup85	0.452203	0.321766	0.429767	0.490215	0.509856	0.458523	0.473131	0.497409	0.705326	0.658837	1.23179	1.29653	1.77967	1.82964	1.58447	0.387208		0.247154	0.175863	0.234892	0.26793	0.278665	0.250608	0.258592	0.271862	0.3855	0.360091	0.673242	0.708626	0.972689	1	0.866001	0.211631
Cre03.g192000	Seh1	0.229723	0.360397	0.429354	0.370689	0.345005	0.392922	0.41117	0.240979	0.989013	0.69905	0.733426	0.934863	0.819798	0.894657	0.907748	0.317217		0.232275	0.364401	0.434124	0.374807	0.348838	0.397287	0.415738	0.243656	1	0.706816	0.741574	0.945248	0.828905	0.904596	0.917832	0.320741
Cre02.g090600	Nup43	1.42803	1.19684	1.33594	1.48539	1.2805	1.15071	1.1364	0.914322	1.09341	1.21897	3.10221	3.6461	4.91369	5.80401	4.53147	1.54397		0.246042	0.206209	0.230175	0.255925	0.220623	0.198261	0.195796	0.157533	0.188389	0.210022	0.534494	0.628204	0.846603	1	0.780748	0.266018
Cre02.g086887	Nup98/96	3.53101	4.5826	4.67697	4.84723	4.16132	2.99451	3.11309	3.19533	5.51115	4.51757	6.52963	7.27038	9.11858	9.03127	6.70481	3.89519		0.387232	0.502556	0.512906	0.531577	0.456356	0.328397	0.341401	0.35042	0.604387	0.495425	0.71608	0.797315	1	0.990425	0.735291	0.427171
Cre17.g715750	Sec13	1.9669	0.920019	0.68746	0.621502	0.535648	0.236669	0.385357	0.408429	2.68532	0.756066	3.69254	3.93494	6.04363	3.54084	4.18943	1.53046		0.32545	0.15223	0.11375	0.102836	0.0886302	0.0391601	0.0637625	0.0675801	0.444322	0.125101	0.61098	0.651089	1	0.58588	0.693198	0.253235
-	Nup37
Cre16.g683437	Elys	0.230466	0.153988	0.256611	0.318153	0.395063	0.198043	0.212864	0.249738	0.436697	0.378064	0.466085	0.63617	0.926111	0.767636	0.624705	0.204088		0.248854	0.166274	0.277084	0.343537	0.426583	0.213844	0.229847	0.269663	0.471539	0.408228	0.503271	0.686926	1	0.828881	0.674547	0.220371
-	Nup153
-	Nup1 (plant)
-	Nup358
Cre09.g394350	Nup155	0.535364	0.241987	0.265805	0.299306	0.229991	0.28486	0.292703	0.28575	0.17592	0.326952	1.62111	2.07925	2.80731	2.96974	2.33125	0.419019		0.180273	0.0814842	0.0895045	0.100785	0.0774448	0.0959209	0.0985618	0.0962205	0.0592375	0.110094	0.545876	0.700145	0.945305	1	0.785001	0.141096
Cre13.g587800	Nup188	0.656312	0.548828	0.701858	0.789457	0.705737	0.671942	0.73378	0.555554	0.439255	0.878242	1.46476	1.78456	2.50658	2.55237	1.9126	0.638128		0.257138	0.215027	0.274983	0.309304	0.276503	0.263262	0.28749	0.217662	0.172097	0.344089	0.573882	0.699178	0.98206	1	0.749343	0.250014
Cre13.g578100	Nup205	1.03505	1.27082	1.60632	1.6899	1.23883	1.09915	1.03829	0.84619	0.517312	1.0667	2.80247	3.36087	4.2221	4.57901	2.84405	1.11674		0.226042	0.277532	0.350801	0.369054	0.270545	0.240041	0.22675	0.184798	0.112975	0.232954	0.612025	0.733973	0.922055	1	0.621106	0.243882
Cre17.g717800	Nup93	1.34728	1.4426	1.42089	1.5877	1.43077	0.997119	1.04646	0.852217	0.929951	1.23006	2.92234	2.99916	4.40701	5.47669	4.91229	2.23601		0.246003	0.263407	0.259443	0.289901	0.261247	0.182066	0.191075	0.155608	0.169802	0.224599	0.533596	0.547623	0.804685	1	0.896945	0.408278
Cre12.g553050	Nup53	0.953953	0.622182	0.85946	1.03709	1.38102	1.05538	1.45668	1.31015	1.20787	2.40139	3.81227	3.32007	3.97027	5.63154	5.24719	1.68745		0.169395	0.110482	0.152615	0.184157	0.24523	0.187405	0.258665	0.232645	0.214483	0.426418	0.67695	0.589549	0.705006	1	0.93175	0.299643
Cre12.g542950	Nup54	3.21913	3.00845	3.70404	3.8548	3.09283	2.58637	2.67187	2.34985	2.74289	2.90317	9.48729	10.5321	13.0828	17.2073	13.9985	4.22321		0.187079	0.174836	0.21526	0.224021	0.179739	0.150307	0.155275	0.136561	0.159403	0.168717	0.551353	0.612072	0.760305	1	0.813521	0.245431
Cre16.g677700	Nup62	2.77015	2.43015	2.21991	1.95642	1.68906	1.45392	1.3454	1.2673	0.865873	1.32875	6.37143	6.49888	8.23026	10.372	8.56249	3.98048		0.26708	0.234299	0.214029	0.188625	0.162848	0.140177	0.129715	0.122185	0.0834818	0.128109	0.614291	0.626579	0.793508	1	0.825539	0.383772
Cre16.g685217	Nup58	4.38565	4.94762	4.20011	3.75729	3.14577	2.34693	2.48021	2.67817	3.377	4.63144	5.88404	6.84801	8.29562	10.3711	9.35463	5.05717		0.422872	0.477058	0.404982	0.362285	0.303321	0.226295	0.239146	0.258234	0.325616	0.446572	0.56735	0.660297	0.799879	1	0.90199	0.487621
Cre06.g278900	Nup88	1.25491	1.12823	1.75254	1.49924	1.65363	1.34876	1.4616	1.4506	3.20177	2.8855	2.90873	3.893	4.82645	5.29358	4.37706	1.26759		0.237063	0.213132	0.331069	0.283219	0.312384	0.254792	0.276108	0.27403	0.60484	0.545094	0.549483	0.735419	0.911755	1	0.826862	0.239458
Cre07.g313500	Nup214	0.964153	1.3178	1.37771	1.32046	1.06786	1.11822	1.12995	1.02963	1.14536	1.608	2.84069	3.49384	4.04719	4.06084	2.58558	1.09769		0.237427	0.324514	0.339267	0.325169	0.262965	0.275367	0.278255	0.253551	0.28205	0.395977	0.699533	0.860374	0.996639	1	0.636711	0.270311
Cre06.g278097	Rae1	2.67083	1.98073	2.43797	2.52342	2.33898	1.19545	1.84428	1.65368	2.13535	2.0465	3.35746	5.42294	8.43606	8.05238	7.0204	2.17678		0.316597	0.234793	0.288994	0.299123	0.27726	0.141707	0.218619	0.196025	0.253122	0.24259	0.397989	0.642829	1	0.954519	0.832189	0.258033
Cre15.g641000	Nup50	0.359515	0.418254	0.413973	0.374809	0.355516	0.243107	0.373828	0.326259	0.192848	0.340242	0.400776	0.526535	0.511591	0.56388	0.554052	0.472859		0.637574	0.741743	0.734151	0.664696	0.630482	0.431133	0.662957	0.578597	0.342002	0.603394	0.710747	0.933771	0.907269	1	0.982571	0.838581
Cre03.g197550	Ndc1	2.80745	1.58037	2.22852	2.48523	3.17339	3.23671	3.85687	3.69502	1.55005	2.87908	6.14019	8.34307	10.7283	14.3903	10.9257	3.80116		0.195093	0.109822	0.154863	0.172702	0.220523	0.224923	0.268019	0.256772	0.107715	0.200071	0.42669	0.57977	0.745523	1	0.759241	0.264147
Cre10.g466300	Aladin	0.241599	0.155503	0.148553	0.224934	0.364179	0.415395	0.416743	0.368544	0.712568	1.48479	1.07798	1.73487	2.60222	3.05624	1.90954	0.246557		0.0790511	0.0508805	0.0486065	0.0735983	0.119159	0.135917	0.136358	0.120587	0.233152	0.485822	0.352714	0.567648	0.851445	1	0.6248	0.0806733
Cre06.g300900	Gle1	2.34341	2.13355	2.00667	1.94752	2.00911	1.4103	1.76427	2.01437	0.859576	1.33426	1.09174	1.82479	2.52781	2.27187	2.91072	2.79894		0.805096	0.732997	0.689407	0.669085	0.690245	0.484519	0.606128	0.692052	0.295314	0.458395	0.375076	0.62692	0.868448	0.780518	1	0.961597
Cre11.g479250	RanGAP1	1.41015	0.75589	1.18363	1.13363	1.07684	0.788007	0.921892	0.76687	4.28935	5.15983	3.68898	3.45401	3.90858	4.73747	5.12544	1.38396		0.273294	0.146495	0.229393	0.219703	0.208697	0.15272	0.178667	0.148623	0.831297	1	0.714942	0.669404	0.757502	0.918145	0.993335	0.268218
Cre06.g254700	CG1	1.23347	0.937836	1.10969	1.08343	1.22104	1.03596	1.27033	1.10945	1.09517	0.903459	1.28882	1.27812	1.62702	1.73527	1.95056	1.4955		0.632367	0.480803	0.568908	0.555446	0.625995	0.531109	0.651264	0.568785	0.561464	0.463179	0.660744	0.655258	0.83413	0.889627	1	0.766703
Cre16.g675637	SUMO1	15.392	10.0437	8.14854	8.38272	8.74541	5.10139	6.67034	8.73392	7.39702	5.07742	17.5649	23.2757	37.678	33.4215	29.5446	19.4161		0.408514	0.266567	0.216268	0.222483	0.232109	0.135394	0.177035	0.231804	0.196322	0.134758	0.466185	0.617753	1	0.88703	0.784134	0.515317
Cre02.g142000	UBC9	4.36539	1.71064	1.96406	2.4373	2.90041	2.60582	3.00991	3.41973	10.0554	9.48338	7.49606	7.49458	10.2655	11.8753	10.8531	4.74508		0.367603	0.14405	0.16539	0.205241	0.244239	0.219432	0.25346	0.28797	0.846749	0.79858	0.631231	0.631107	0.864441	1	0.913922	0.399576
Cre13.g592450	COPI-epsilon	19.7424	13.271	9.28459	7.4506	7.07553	4.77126	5.85216	5.68194	9.64346	7.62622	25.972	30.8681	33.2378	31.4767	33.1976	23.4127		0.593974	0.399274	0.279338	0.22416	0.212876	0.143549	0.176069	0.170948	0.290135	0.229444	0.781399	0.928705	1	0.947015	0.998791	0.7044
Cre06.g310750	COPI-gamma	16.3929	13.9197	9.41844	8.32882	7.35541	5.39777	6.24689	6.72984	21.179	9.05328	27.777	34.9849	35.1273	30.3143	31.7857	22.2682		0.466671	0.396264	0.268123	0.237104	0.209393	0.153663	0.177836	0.191584	0.602921	0.257728	0.790752	0.995946	1	0.862984	0.904872	0.633929
Cre04.g217921	COPI-beta	8.26579	6.50313	5.82706	6.25474	5.91806	4.13389	5.32277	5.88879	9.43655	5.27416	13.4656	15.7236	17.4968	13.6724	14.0305	8.84358		0.472417	0.371675	0.333036	0.357479	0.338237	0.236265	0.304214	0.336564	0.53933	0.301436	0.769604	0.898656	1	0.781423	0.801889	0.50544
Cre13.g565850	COPI-alpha	7.76825	6.28764	3.88393	3.30607	3.00764	2.01138	2.43353	2.77098	4.19169	2.4686	9.95119	11.4452	13.1784	10.4185	12.2827	8.87401		0.589468	0.477117	0.294719	0.25087	0.228225	0.152627	0.184661	0.210267	0.318073	0.187322	0.755114	0.868482	1	0.790574	0.932033	0.673375
Cre02.g118500	COPI-beta2	13.2943	8.99285	7.17016	6.31776	5.44788	3.11272	3.76803	3.80502	7.4669	5.16014	20.0761	24.4604	27.4946	21.4754	22.1216	14.5882		0.483524	0.327077	0.260784	0.229782	0.198144	0.113212	0.137046	0.138392	0.271577	0.187678	0.730183	0.889644	1	0.781077	0.80458	0.530584
Cre02.g089100	COPI-delta	7.22219	4.59078	4.17035	3.96045	4.43697	2.15712	3.75721	4.18206	6.03883	2.68014	7.15314	8.45359	10.3361	8.53571	9.90166	7.13951		0.698735	0.44415	0.403474	0.383167	0.429269	0.208698	0.363504	0.404607	0.584246	0.259299	0.692054	0.81787	1	0.825815	0.957969	0.690735
Cre08.g371450	COPI-zeta	11.3164	8.59654	5.25036	4.20812	3.45073	2.18435	3.17919	3.75235	10.1671	6.52989	11.2483	12.7546	12.9627	9.93927	13.3115	12.2333		0.850122	0.645798	0.394423	0.316127	0.259229	0.164095	0.23883	0.281888	0.763783	0.490545	0.845006	0.958164	0.973797	0.746668	1	0.919002
Cre02.g142687	Arf1	349.585	199.014	159.76	138.784	127.356	119.578	142.635	140.874	517.904	493.179	480.075	407.078	391.799	394.95	456.105	380.169		0.675	0.384268	0.308474	0.267972	0.245907	0.230888	0.275408	0.272008	1	0.952259	0.926958	0.786011	0.756509	0.762593	0.880675	0.734053
Cre12.g486250	Arf1-2	150.079	87.4914	67.7487	61.281	55.6243	54.8577	68.1243	64.6123	240.821	213.78	198.933	160.693	165.488	158.469	186.644	156.638		0.623197	0.363305	0.281324	0.254467	0.230978	0.227795	0.282884	0.2683	1	0.887713	0.826062	0.667272	0.687183	0.658036	0.775032	0.650433
Cre09.g392503	Sec24-3a	9.2768	7.63881	3.43053	2.51437	1.69438	2.22121	3.06823	2.7834	0.419271	0.366138	5.87125	6.12277	9.44929	8.79657	9.21341	9.81405		0.945257	0.778355	0.349553	0.256201	0.172648	0.22633	0.312636	0.283614	0.0427215	0.0373075	0.598249	0.623878	0.962833	0.896324	0.938798	1
Cre09.g392504	Sec24-3b	1.7497	1.32322	0.572475	0.452735	0.25632	0.456169	0.519434	0.558668	0.202815	0.133124	1.23893	1.559	2.2325	2.24567	1.76531	1.87899		0.779144	0.589232	0.254924	0.201604	0.11414	0.203133	0.231305	0.248776	0.0903138	0.0592803	0.551697	0.694225	0.994135	1	0.786095	0.836717
Cre09.g392400	Sec24-3c	0.415612	0.541969	0.522843	0.472182	0.629286	0.31142	0.296934	0.40131	0.72241	0.5788	0.281909	0.181512	0.263687	0.142248	0.192394	0.273909		0.575313	0.750224	0.723748	0.653621	0.871093	0.431085	0.411033	0.555516	1	0.801207	0.390234	0.251259	0.36501	0.196908	0.266322	0.37916
Cre10.g447350	Sec23b	2.84199	1.90605	1.20008	0.963951	0.903175	1.1232	1.09046	1.19818	1.40633	1.17771	5.12504	5.63604	5.57892	5.25794	5.53377	2.94279		0.504253	0.33819	0.21293	0.171033	0.16025	0.199289	0.19348	0.212593	0.249524	0.208961	0.909334	1	0.989865	0.932914	0.981854	0.522138
Cre02.g091150	Sec24	4.13302	2.76929	3.08858	3.0845	2.97833	2.693	2.88166	2.78124	3.32593	2.97407	11.705	13.3263	14.1535	10.9449	8.43926	3.61966		0.292014	0.195661	0.21822	0.217932	0.210431	0.190271	0.203601	0.196505	0.23499	0.21013	0.827004	0.941555	1	0.7733	0.596267	0.255743
Cre12.g522450	Sec31	4.45436	2.07303	1.51382	1.44462	1.20033	1.1	1.44067	1.27915	8.78091	4.49069	17.5111	17.889	17.7592	14.1732	12.7432	3.64901		0.249	0.115883	0.084623	0.0807547	0.0670988	0.0614903	0.0805338	0.0715048	0.490855	0.251031	0.978875	1	0.992744	0.792286	0.712348	0.203981
Cre03.g180850	Sec23	9.91323	7.42564	5.08487	4.15173	3.92167	3.64422	4.05415	3.22896	9.60087	5.81401	28.6071	27.415	26.531	25.1626	21.8274	10.1344		0.34653	0.259573	0.177749	0.145129	0.137087	0.127389	0.141718	0.112873	0.335611	0.203237	1	0.958329	0.927427	0.879593	0.763006	0.354262
Cre11.g468300	Sar1	7.63725	4.69665	4.31202	5.23451	5.2999	4.92946	6.22688	7.17938	19.2718	13.282	23.9674	24.5709	28.046	25.688	30.9527	8.80319		0.246739	0.151736	0.13931	0.169113	0.171226	0.159258	0.201174	0.231947	0.622621	0.429106	0.774323	0.793821	0.906092	0.829911	1	0.284408
Cre17.g715750	Sec13	1.9669	0.920019	0.68746	0.621502	0.535648	0.236669	0.385357	0.408429	2.68532	0.756066	3.69254	3.93494	6.04363	3.54084	4.18943	1.53046		0.32545	0.15223	0.11375	0.102836	0.0886302	0.0391601	0.0637625	0.0675801	0.444322	0.125101	0.61098	0.651089	1	0.58588	0.693198	0.253235
Cre01.g035850	Sec24-2	0.673908	0.361698	0.359382	0.29989	0.385018	0.302899	0.331883	0.377613	1.79792	1.04907	2.70655	2.74613	2.80669	1.80408	1.6214	0.38311		0.240108	0.12887	0.128045	0.106848	0.137179	0.10792	0.118247	0.13454	0.640584	0.373775	0.964321	0.978423	1	0.642779	0.577691	0.136499
Cre07.g324600	sigma-2	5.39624	3.74028	2.3466	2.38817	2.43341	1.11724	1.63194	2.23049	5.48782	1.68686	3.73425	3.8894	4.71142	3.4278	5.6519	5.16225		0.954766	0.661774	0.415188	0.422543	0.430547	0.197675	0.288742	0.394644	0.970969	0.298459	0.660707	0.688158	0.833599	0.606486	1	0.913365
Cre16.g676650	gamma-1	13.1598	10.9229	7.91486	6.8902	5.33525	4.10645	4.68546	4.32905	12.9711	6.25244	13.6129	14.5344	14.1646	14.7901	19.6512	17.0388		0.669669	0.555839	0.402767	0.350625	0.271497	0.208967	0.238431	0.220294	0.660067	0.318171	0.692726	0.739619	0.720801	0.752631	1	0.867062
Cre05.g234665	beta-4	2.83131	2.16609	1.89759	1.8535	1.4889	1.12098	1.31659	1.28787	4.29774	1.65426	4.73436	4.82859	5.16802	4.90736	5.71529	3.03149		0.495392	0.378999	0.33202	0.324306	0.260512	0.196137	0.230363	0.225338	0.751972	0.289445	0.828367	0.844855	0.904245	0.858637	1	0.530418
Cre09.g394100	sigma-1	21.6325	10.6385	5.8529	4.39206	3.19121	2.99618	3.44996	3.22436	17.7812	10.5846	17.5852	17.5299	16.9126	17.5642	27.0688	25.3264		0.799167	0.393017	0.216223	0.162255	0.117893	0.110688	0.127452	0.119117	0.656889	0.391026	0.649648	0.647605	0.624801	0.648873	1	0.935631
Cre06.g262250	mu-1	18.8296	13.0697	11.1318	9.04609	7.85711	6.16007	7.68571	7.20848	17.9596	10.9246	19.104	21.3597	20.4959	23.557	32.0435	20.9327		0.587626	0.407874	0.347397	0.282307	0.245201	0.192241	0.239852	0.224959	0.560476	0.34093	0.59619	0.666584	0.639627	0.735157	1	0.653259
Cre03.g155650	COPII-light	34.1999	26.3451	18.4365	14.4772	10.6702	8.11161	9.84873	10.1649	28.6711	22.1751	48.9946	57.9173	58.4148	54.0894	49.2808	41.9054		0.585466	0.451	0.315614	0.247834	0.182663	0.138862	0.1686	0.174012	0.490819	0.379614	0.838736	0.991483	1	0.925954	0.843636	0.717376
Cre02.g101400	COPII-heavy	8.23474	8.02441	7.19762	7.28997	6.54772	4.30457	5.57512	5.86643	18.0436	4.69719	15.1643	17.8553	17.6817	12.8116	13.1438	7.97397		0.45638	0.444723	0.398902	0.40402	0.362883	0.238565	0.30898	0.325125	1	0.260324	0.840425	0.989564	0.979943	0.710036	0.728447	0.441928
Cre12.g488850	alpha-1	12.6577	11.4286	7.9878	6.75314	4.72657	3.68228	4.16242	3.83224	14.4292	3.90553	9.80507	12.5248	11.9699	11.1074	14.7656	15.3165		0.826409	0.746163	0.521516	0.440906	0.308593	0.240413	0.271761	0.250203	0.942069	0.254988	0.640164	0.817733	0.781504	0.725192	0.964032	1
Cre11.g478156	beta-1	2.68777	2.48483	1.92378	2.17745	1.60593	1.02578	1.68561	1.83024	4.9169	1.49298	3.26917	3.8397	3.91892	4.1748	4.99232	2.9941		0.538381	0.497731	0.385348	0.43616	0.32168	0.205472	0.337641	0.366611	0.984893	0.299055	0.65484	0.769121	0.78499	0.836244	1	0.599741
Cre16.g685277	mu-2	6.56885	5.09739	4.10774	3.25257	2.79679	1.67277	1.71798	1.41861	4.0599	1.80162	11.1151	15.099	17.3413	16.4581	12.9099	5.87701		0.378798	0.293945	0.236876	0.187562	0.161279	0.0964616	0.0990687	0.0818053	0.234117	0.103892	0.640961	0.870696	1	0.94907	0.74446	0.338903
